# Supplementary material for: Highly Stretchable Composite Foams via Sustainable Utilization of Waste Tire Rubbers for Temperature-Dependent Electromagnetic Wave Absorption
Source: Molecules. 2022 Dec 16;27(24):8971. doi: 10.3390/molecules27248971 (PMC9785358; doi:10.3390/molecules27248971)
Supplement: Supplementary file 1 [file molecules-27-08971-s001.zip]

Archive with 1 entries (1 files):
- molecules-2087420-supplementary.pdf
